# Supplementary material for: Sexist, Racist, and Homophobic Violence against Paramedics in a Single Canadian Site
Source: Int J Environ Res Public Health. 2024 Apr 19;21(4):505. doi: 10.3390/ijerph21040505 (PMC11050378; doi:10.3390/ijerph21040505)
Supplement: Supplementary file 1 [file ijerph-21-00505-s001.zip]

Archive with 1 entries (1 files):
- ijerph-2862913-supplementary.pdf
